# Supplementary material for: Can bone scintigraphy reflect the progression of osteoarthritis after unicompartmental knee arthroplasty?
Source: PLoS One. 2023 Nov 8;18(11):e0288616. doi: 10.1371/journal.pone.0288616 (PMC10631669; doi:10.1371/journal.pone.0288616)
Supplement: S1 Dataset — (XLSX) [file pone.0288616.s001.xlsx]

## Sheet: Dataset
Patient_number	Sex	Age	Orientation	Bearing	Location	Period	BS_CL__inter_	BS_PF__inter_	BS_CL__intra_	BS_PF__intra_	BS_CL__ref_	BS_PF__ref_	Immediate_post_op_x_ray_grading	KL_CL__inter_	KL_CL__intra_	KL_CL__ref_	OARSI_CL__inter_	OARSI_CL__intra_	OARSI_CL__ref_	KL_PF__inter_	KL_PF__intra_	KL_PF__ref_	OARSI_PF__inter_	OARSI_PF__intra_	OARSI_PF__ref_	Bone_scan_period_x_ray_grading	KL_CL__inter_.AF	KL_CL__intra_.AG	KL_CL__ref_.AH	OARSI_CL__inter_.AI	OARSI_CL__intra_.AJ	OARSI_CL__ref_.AK	KL_PF__inter_.AL	KL_PF__intra_.AM	KL_PF__ref_.AN	OARSI_PF__inter_.AO	OARSI_PF__intra_.AP	OARSI_PF__ref_.AQ	OA_progression	delta_CL_KL	delta_CL_OARSI	delta_PF_KL	delta_PF_OARSI
1	F	79	Left	Fixed	Medial	126.54	0	1	0	1	0	1		0	0	0	0	0	0	2	2	2	3	3	3		2	2	2	2	2	2	2	3	2	5	5	4		2	2	0	1
2	F	62	Left	Fixed	Medial	99.3723	0	2	1	2	1	2		2	2	2	3	3	3	3	3	2	4	4	4		2	2	2	3	4	3	3	3	3	4	4	4		0	0	1	0
3	F	65	Left	Fixed	Medial	111.922	0	1	0	1	0	1		2	2	2	3	3	3	2	2	2	2	3	2		2	2	2	3	3	3	2	2	2	3	4	3		0	0	0	1
4	M	61	Left	Fixed	Medial	104.925	1	1	1	1	1	1		0	0	0	0	0	0	1	1	1	2	2	2		1	1	1	3	1	3	3	3	3	5	5	5		1	3	2	3
5	F	66	Left	Fixed	Medial	70.1298	0	1	1	1	1	1		1	1	1	1	2	1	1	2	2	1	2	2		2	2	2	3	3	3	2	2	2	2	2	2		1	2	0	0
6	M	59	Left	Mobile	Medial	90.5632	0	0	0	0	0	0		2	1	1	2	2	1	1	2	1	1	2	1		2	2	2	3	3	3	2	2	2	2	3	2		1	2	1	1
7	F	79	Right	Fixed	Medial	126.54	0	1	0	1	0	1		2	2	2	3	2	3	2	2	2	4	3	4		1	2	2	3	2	3	2	3	2	4	5	4		0	0	0	0
8	F	62	Right	Fixed	Medial	99.3723	0	2	0	1	0	2		2	2	2	3	3	3	2	2	2	3	4	3		3	3	3	4	3	4	2	3	3	4	4	4		1	1	1	1
9	F	65	Right	Fixed	Medial	99.5692	1	0	1	1	1	0		2	2	2	2	2	2	2	2	2	4	4	4		2	2	2	3	4	3	3	3	3	5	5	5		0	1	1	1
10	M	61	Right	Fixed	Medial	104.925	2	1	1	1	2	1		1	0	1	1	0	1	2	2	2	2	2	2		2	2	2	2	2	2	3	2	2	3	4	3		1	1	0	1
11	F	66	Right	Fixed	Medial	70.1298	0	1	0	1	0	1		1	1	1	1	1	1	2	2	2	3	2	3		2	2	2	2	3	2	2	2	2	4	3	3		1	1	0	0
12	M	59	Right	Mobile	Medial	90.5632	0	1	0	1	0	1		2	2	2	2	3	2	2	2	2	3	2	3		2	2	2	2	3	2	2	2	2	4	4	4		0	0	0	1
13	F	65	Left	Fixed	Medial	156.436	1	0	0	0	0	0		2	2	2	4	3	4	3	2	3	5	5	5		2	2	2	4	4	4	3	2	3	5	3	5		0	0	0	0
14	F	66	Right	Fixed	Medial	117.013	1	1	1	1	1	1		0	1	1	1	1	1	2	2	2	2	2	2		2	2	2	3	3	3	2	2	2	2	4	2		1	2	0	0
15	M	62	Left	Fixed	Medial	80.2148	0	0	0	0	0	0		1	1	1	2	2	2	1	2	1	2	3	2		2	1	2	3	2	3	2	2	2	4	3	4		1	1	1	2
16	F	71	Left	Fixed	Medial	89.0556	1	2	1	2	1	2		1	0	1	1	0	1	2	1	2	4	1	4		2	1	2	3	1	3	3	3	3	6	4	6		1	2	1	2
17	M	58	Left	Fixed	Medial	116.093	1	1	2	1	1	1		1	1	1	1	1	1	2	2	2	3	2	3		4	4	4	6	6	6	3	3	3	4	5	5		3	5	1	2
18	F	75	Right	Fixed	Lateral	141.356	0	1	0	1	0	1		2	2	2	4	4	3	2	3	2	3	4	3		2	2	2	3	4	3	2	2	2	4	5	4		0	0	0	1
19	F	61	Right	Fixed	Medial	70.9827	0	1	0	1	0	1		1	0	1	1	0	1	2	2	2	4	4	4		2	1	2	3	2	3	2	2	2	4	4	4		1	2	0	0
20	F	60	Right	Fixed	Medial	89.2199	0	0	0	0	0	0		1	1	1	1	1	1	1	1	1	1	2	1		2	2	2	2	3	2	2	2	2	4	3	4		1	1	1	3
21	M	54	Right	Fixed	Lateral	112.116	1	0	0	1	1	0		2	2	2	4	4	3	2	2	2	3	3	3		2	2	2	3	3	3	2	2	2	3	3	3		0	0	0	0
22	F	67	Right	Fixed	Medial	126.969	0	1	0	1	0	1		1	1	1	1	1	1	1	1	1	1	2	1		2	2	2	4	4	4	2	2	2	3	4	3		1	3	1	2
23	F	68	Left	Fixed	Medial	79.1328	1	0	1	1	1	0		1	2	2	2	1	2	1	1	1	2	1	2		2	2	2	2	2	2	1	1	1	2	1	2		0	0	0	0
24	M	63	Left	Fixed	Medial	149.964	0	0	0	0	0	0		1	1	1	1	2	1	1	1	1	1	1	1		2	1	2	3	2	3	2	2	2	3	3	3		1	2	1	2
25	M	62	Right	Fixed	Medial	114.91	0	1	0	1	0	1		0	1	0	0	1	0	1	1	1	1	2	1		2	2	2	2	2	2	2	2	2	4	3	4		2	2	1	3
26	F	61	Left	Fixed	Medial	135.246	0	0	0	0	0	0		2	2	2	3	3	3	2	2	2	3	3	3		2	2	2	4	4	4	2	2	2	4	4	4		0	1	0	1
27	F	75	Right	Fixed	Medial	76.9653	2	1	1	1	1	1		2	1	2	2	1	2	2	2	2	2	3	3		2	1	2	2	2	2	2	2	2	3	3	3		0	0	0	0
28	F	74	Left	Fixed	Medial	81.6972	0	0	0	0	0	0		0	0	0	0	0	0	0	0	0	0	0	0		2	1	2	2	1	2	2	2	2	3	3	3		2	2	2	3
29	F	65	Left	Fixed	Medial	85.8029	0	0	0	0	0	0		2	2	2	2	3	2	2	2	2	3	3	3		2	2	2	4	3	4	2	3	2	4	4	4		0	2	0	1
30	F	64	Left	Fixed	Medial	69.4716	0	0	0	0	0	0		1	1	1	2	2	2	1	2	2	2	1	2		2	2	2	3	3	3	2	2	2	3	4	3		1	1	0	1
31	M	66	Left	Fixed	Medial	92.2449	1	0	1	0	1	0		1	1	1	1	0	1	2	2	2	2	2	2		1	1	1	1	1	1	2	2	2	4	4	4		0	0	0	2
32	M	60	Right	Fixed	Lateral	79.9842	0	0	0	1	0	0		2	2	2	2	2	2	2	2	2	3	3	3		2	2	2	2	3	2	2	2	2	3	3	3		0	0	0	0
33	F	59	Left	Fixed	Medial	63.7238	0	1	0	1	0	1		2	2	2	2	2	2	2	2	2	3	3	3		2	2	2	3	4	3	2	2	2	4	3	4		0	1	0	1
34	F	66	Left	Fixed	Medial	146.417	2	2	2	2	2	2		2	2	2	4	4	4	2	2	2	2	3	2		2	2	2	4	4	4	2	2	2	4	4	4		0	0	0	2
35	F	55	Left	Fixed	Lateral	74.3347	0	1	0	1	0	1		2	2	2	3	3	3	0	2	1	0	2	1		2	3	2	4	4	4	2	2	2	2	3	2		0	1	1	1
36	M	57	Left	Fixed	Lateral	117.935	0	0	1	1	0	1		2	2	1	1	3	1	2	2	2	2	3	2		1	2	1	1	2	1	2	3	2	3	3	3		0	0	0	1
37	F	64	Left	Fixed	Medial	65.5655	0	0	0	0	0	0		2	2	1	2	2	1	2	2	2	2	2	2		2	2	2	3	3	3	2	2	2	4	3	4		1	2	0	2
38	F	58	Right	Mobile	Medial	62.1132	1	1	1	1	1	1		2	2	2	2	3	2	2	2	2	2	3	2		2	2	2	3	4	3	2	2	2	4	4	4		0	1	0	2
39	F	65	Right	Fixed	Lateral	110.441	1	1	0	1	1	1		2	2	2	3	3	3	2	2	2	4	4	4		2	2	2	4	4	4	2	3	2	4	4	4		0	1	0	0
40	M	72	Right	Fixed	Lateral	70.6227	0	1	0	1	0	1		2	2	2	3	3	3	2	2	2	3	2	3		3	3	3	4	4	4	2	2	2	4	2	4		1	1	0	1
41	F	70	Right	Fixed	Medial	69.3115	1	1	1	1	1	1		0	1	0	0	1	0	2	2	2	3	3	3		1	1	1	1	2	1	2	2	2	3	3	3		1	1	0	0
